# Supplementary material for: Structure, Function, and Applications of Soybean Calcium Transporters
Source: Int J Mol Sci. 2022 Nov 17;23(22):14220. doi: 10.3390/ijms232214220 (PMC9693241; doi:10.3390/ijms232214220)
Supplement: Supplementary file 1 [file ijms-23-14220-s001.zip]

Archive with 2 entries (2 files):
- Supplemental Table S1. A list of eight published gene families encoding Ca2+ transporters in the soybean genome.xlsx
- Supplementary Figure S1-S9-20221113.pdf
